# Supplementary material for: Deciphering the etiology and role in oncogenic transformation of the CpG island methylator phenotype: a pan-cancer analysis
Source: Brief Bioinform. 2022 Feb 2;23(2):bbab610. doi: 10.1093/bib/bbab610 (PMC8921629; doi:10.1093/bib/bbab610)
Supplement: Supplemental_Materials_revised_final_bbab610 [file supplemental_materials_revised_final_bbab610.zip]

Archive with 1 entries (1 files):
- Supplemental_Materials_revised_final_bbab610.docx
